# Supplementary material for: Influence of Corneal Opacity on Intraocular Pressure Assessment in Patients with Lysosomal Storage Diseases
Source: PLoS One. 2017 Jan 12;12(1):e0168698. doi: 10.1371/journal.pone.0168698 (PMC5230782; doi:10.1371/journal.pone.0168698)
Supplement: S4 Fig — (ZIP) [file pone.0168698.s004.zip]

Archive with 14 entries (14 files):
- Start.sas
- WP_CompareGroups.sas
- WP_Data_Processing.sas
- WP_Demography and Table 1.sas
- WP_Figure8.sas
- WP_Figures5_7.sas
- WP_run.sas
- WP_Table2.sas
- WP_Table3.sas
- WP_Table4_Figure4.sas
- WP_Table5.sas
- WP_Table6_and_MPS_subgroups.sas
- readme.txt
- RawData_WP_20161005.csv
