# Supplementary material for: Influence of Corneal Opacity on Intraocular Pressure Assessment in Patients with Lysosomal Storage Diseases
Source: PLoS One. 2017 Jan 12;12(1):e0168698. doi: 10.1371/journal.pone.0168698 (PMC5230782; doi:10.1371/journal.pone.0168698)
Supplement: S4 Fig — (ZIP) [file pone.0168698.s004.zip › Start.sas]

dm output "clear text"; /* clears output window */
dm log "clear text"; /* clears log window */

%let path= P:\Beratungen\Politino /* specify working directory
                                     P:\Beratungen\Politino was what we used  */;

%let p=&path\Programs;
%let o=&path\Output;
%let d=&path\Data;


libname d "&d";
libname library "&d";
libname old "&path";

options FMTSEARCH=(library work);
options ls=130 ps=90 nocenter;
options papersize=A4 orientation=portrait;

x cd &p;

%let year=%sysfunc(year(%sysfunc(date())));
%let month=%sysfunc(putn(%sysfunc(month(%sysfunc(date()))), Z2.0));
%let day=%sysfunc(putn(%sysfunc(day(%sysfunc(date()))), Z2.0));
%let date=&year.&month.&day;

%put &date;
