# Supplementary material for: Influence of Corneal Opacity on Intraocular Pressure Assessment in Patients with Lysosomal Storage Diseases
Source: PLoS One. 2017 Jan 12;12(1):e0168698. doi: 10.1371/journal.pone.0168698 (PMC5230782; doi:10.1371/journal.pone.0168698)
Supplement: S4 Fig — (ZIP) [file pone.0168698.s004.zip › WP_CompareGroups.sas]

/* Macro for use for analysis for
   "Influence of corneal opacity on intraocular pressure assessment in patients 
    with lysosomal storage diseases2
   by
   Joanna Wasielica-Poslednik, Giuseppe Politino, Irene Schmidtmann, Katrin Lorenz, 
   Katharina Bell, Norbert Pfeiffer, Susanne Pitz1


   Author: Irene Schmidtmann, IMBEI
   Status: 06.11.2016 02:04
*/   

/* Macro for comparing groups by Eye (proc glm) and by combining left and right eyes 
   Macro Variables: 
   var   = Variable to be analysed, must be contained in dataset d.WP_Daten
   glm   = yes, if groups are to be compared by eye (default=no)
   mixed = yes, if groups are to be compared by combining left and right eyes (default=yes)
*/

%macro comparegroups(var, glm=no, mixed=yes);
%if %upcase(&glm) = YES %then %do;
  /* Compare groupy by Eye */
  title2 "Detect group differences by eye (OD/OS)";
  proc sort data=d.WP_Daten;
  by Eye;
  proc glm data=d.WP_Daten;
  ods rtf select ModelANOVA;
  * ods html select ModelANOVA;
  by Eye;
  class Group;
  model &var=Group / SS3;
  run;
  quit;
%end;

%if %upcase(&mixed) = YES %then %do;
  /* delete LSMeans and Tests3 datasets from previous runs */
  proc datasets memtype=data nolist;
  delete &var._LSMeans &var._Tests3;
  run;

  /* Compare groupy by combining left and right eyes */
  title2 "&var: Combine left and right eyes using mixed model";
  ods graphics on / width=16cm height=16cm;
  proc mixed data=d.WP_Daten covtest plots(only)=(residualpanel);
  ods rtf select Tests3 LSMeans ResidualPanel;
  ods output lsmeans=&var._LSMeans Tests3=&var._Tests3;
  * ods html select Tests3 LSMeans;
  class Group ID;
  model &var=Group / residual;
  random ID;
  lsmeans group / cl;
  run;
  ods rtf select all;
  ods html select all;
  
  data &var._LSMeans;
  set &var._LSMeans;
  AnalysisVariable = "&Var";
  run;

  data &var._Tests3;
  set &var._Tests3;
  AnalysisVariable = "&Var";
  run;

  ods graphics off;
%end;

%if %upcase(&glm) ^= YES and %upcase(&mixed) ^= YES %then %do;
  %put "Neither GLM nor MIXED are selected";
%end;
title2;
%mend;

/* Macro for comparing groups by combining left and right eyes 
   including a further categorical explanatory variable
   Macro Variables: 
   var       = Variable to be analysed, must be contained in dataset d.WP_Daten
   label     = Label for analysis variable 
   expvar    = Explanatory variable, must be contained in dataset d.WP_Daten
   explabel  = Label for Explanatory variable
*/

options mprint mlogic spool;
%macro comparegroups2(var, label, expvar, explabel);
  proc datasets memtype=data nolist;
  delete &var._LSMeans_2 &var._Tests3_2;
  run;

  ods graphics on / width=16cm height=16cm;

  title2 "Computations for association of &Var with diagnostic group and &explabel";
  proc mixed data=d.WP_Daten covtest plots(only)=(residualpanel);
  ods rtf select SolutionF Tests3 LSMeans ResidualPanel;
  ods output lsmeans=&var._LSMeans_2 Tests3=&var._Tests3_2;
  class Group(ref='Healthy') &expvar(ref=first) ID;
  model &var= group &expvar(group) / residual solution;
  random ID;
  lsmeans group / cl;
  lsmeans &expvar(group)  / cl;
  run;
  ods rtf select all;
  ods html select all;
  
  data &var._LSMeans_2;
  set &var._LSMeans_2;
  AnalysisVariable = "&Var";
  run;

  data &var._Tests3_2;
  set &var._Tests3_2;
  AnalysisVariable = "&Var";
  run;

  title2 "Estimated means of &Var with 95% confidence intervals by diagnostic group and &explabel";
  ods graphics on / width=15cm height=11cm;
  proc sgplot data=&var._LSMeans_2;
  * styleattrs datacolors=(black CX6F7EB3 CXD05B5B) datacontrastcolors=(black CX445694 CXA23A2E);
  styleattrs datacolors=(CX6F7EB3 CXD05B5B black) datacontrastcolors=(CX445694 CXA23A2E black);
  scatter x=Estimate y=&expvar / 
          xerrorlower=lower xerrorupper=upper group=group groupdisplay=cluster grouporder=ascending
          errorbarattrs=(thickness=2) markerattrs=(symbol=DiamondFilled size=8);
  yaxis type=discrete labelattrs=(size=12) valueattrs=(size=12);
  xaxis labelattrs=(size=12) valueattrs=(size=12);
  label Estimate="&label"
        &expvar ="&explabel";
  keylegend / titleattrs=(size=12) valueattrs=(size=12);
  run;

  title2 "Box plot of &var by diagnostic group and &explabel";
  ods graphics on / width=18cm height=8cm;
  proc sgpanel data=d.wp_daten;
  styleattrs datacolors=(CX6F7EB3 CXD05B5B black) datacontrastcolors=(CX445694 CXA23A2E black);
  panelby group / rows=1 columns=3 sort=ascending novarname;
  vbox &var / category=&expvar group=Eye;
  label &var="&label"
        &expvar="explabel"
        ;
  run;

  ods graphics off;
%mend;
