# Supplementary material for: Influence of Corneal Opacity on Intraocular Pressure Assessment in Patients with Lysosomal Storage Diseases
Source: PLoS One. 2017 Jan 12;12(1):e0168698. doi: 10.1371/journal.pone.0168698 (PMC5230782; doi:10.1371/journal.pone.0168698)
Supplement: S4 Fig — (ZIP) [file pone.0168698.s004.zip › WP_Data_Processing.sas]

ods html close; ods html;
dm log "clear text"; /* clear log window  */
dm output "clear text"; /* clear output window  */


/* Import and process data for paper
   "Influence of corneal opacity on intraocular pressure assessment in patients 
    with lysosomal storage diseases"
   by
   Joanna Wasielica-Poslednik, Giuseppe Politino, Irene Schmidtmann, Katrin Lorenz, 
   Katharina Bell, Norbert Pfeiffer, Susanne Pitz


   Author: Irene Schmidtmann, IMBEI, University Medical Center, Johannes Gutenberg University Mainz
   Status: 13.11.2016
*/   

ods rtf file="&o\WP_Data_Processing.rtf"
        style=statistical fontscale=85
        nogfootnote nogtitle
        ;

proc format library=library;
value MPSGroup (max=20)
      0 = "Healthy"
      1 = "MPS I"
      2 = "MPS II"
      4 = "MPS IV"
      6 = "MPS VI"
      9 = "Morbus Fabry, no MPS"
      ;
value group (max=7)
      0 = "Healthy"
      1 = "MPS"
      2 = "Fabry"
      ;
value sex (max=6)
      1 = "male"
      2 = "female"
      ;
value ERT (max=13)
      0 = "no"
      1 = "yes"
      2 = "not necessary"
      ;
value eye
      1 = "OD"
      2 = "OS"
      ;
run;

PROC IMPORT OUT= WORK.RawData 
            DATAFILE= "&d\RawData_WP_20161005.csv" 
            DBMS=CSV REPLACE;
     GETNAMES=YES;
     DATAROW=2; 
RUN;

data d.WP_Daten;
set RawData;
/* determine differences and means for Bland-Altman analysis */
D_PALP_GAT  = Palp - GAT;
D_IOPcc_GAT = IOPcc - GAT;
D_IOPg_GAT  = IOPg - GAT;
M_PALP_GAT  = (Palp + GAT)/2;
M_IOPcc_GAT = (IOPcc + GAT)/2;
M_IOPg_GAT  = (IOPg + GAT)/2;
/* allocate formats to categorical variables */
format MPSGroup MPSGroup.
       group group.
       sex sex.
       ERT ERT.
       eye eye.
       ;
/* label variables that need it */
label MPSGroup  = "Diagnostic group"
      ERT       = "Enzyme replacement therapy"
      se        = "SEQ"
      Asti      = "Astigmatism"
      GAT       = "GAT"
      Palp      = "IOP, palpatory"
      IOPcc     = "IOPcc"
      CH        = "CH"
      IOPg      = "IOPg"
      CRF       = "CRF"
      WS        = "Wave Score"
      CCT       = "CCT"
      Dens      = "Corneal density"
      CornCloud = "Corneal clouding" /* is the same as corneal opacity */
      D_PALP_GAT  = "Palp IOP - GAT"
      D_IOPcc_GAT = "IOPcc - GAT"
      D_IOPg_GAT  = "IOPg - GAT"
      M_PALP_GAT  = "mean(Palp IOP, GAT)"
      M_IOPcc_GAT = "mean(IOPcc, GAT)"
      M_IOPg_GAT = "mean(IOPg, GAT)"
      ;
run;

proc contents data=d.WP_Daten varnum;
run;

title;
footnote;
options orientation=portrait;
ods rtf close;

dm log "file 'WP_Data_Processing..log'";
