# Supplementary material for: Influence of Corneal Opacity on Intraocular Pressure Assessment in Patients with Lysosomal Storage Diseases
Source: PLoS One. 2017 Jan 12;12(1):e0168698. doi: 10.1371/journal.pone.0168698 (PMC5230782; doi:10.1371/journal.pone.0168698)
Supplement: S4 Fig — (ZIP) [file pone.0168698.s004.zip › WP_Demography and Table 1.sas]

ods html close; ods html;
dm output "clear text"; /* clear output window  */
dm log "clear text"; /* clear log window  */


/* Demography for paper
   "Influence of corneal opacity on intraocular pressure assessment in patients
    with lysosomal storage diseases2
   by
   Joanna Wasielica-Poslednik, Giuseppe Politino, Irene Schmidtmann, Katrin Lorenz,
   Katharina Bell, Norbert Pfeiffer, Susanne Pitz1


   Author: Irene Schmidtmann, IMBEI
   Status: 13.11.2016 15:55
*/

/* write output to file */
ods rtf file="&o\WP_Demography_and_table1.rtf"
        style=statistical fontscale=85
        nogfootnote nogtitle
        startpage=no
        ;

title "Distibution of age, sex and ERT";
proc sql;
create table demography1 as
select distinct ID, MPSGroup, Group, age, sex, ERT
from d.WP_Daten
;
quit;
proc tabulate data=demography1;
class sex MPSGroup Group ERT;
var age;
tables Group*(MPSGroup all), (age*(mean std min max)*f=4.1);
tables Group*(MPSGroup all), (Sex all);
tables Group*(MPSGroup all), (ERT all);
run;

ods rtf startpage=now;
title "Included eyes and Corneal Clouding";
title2 "Table 1";
proc tabulate data=d.WP_Daten;
class MPSGroup Group Eye CornCloud;
tables Group*(Eye), (CornCloud all="Total");
run;
proc tabulate data=d.WP_Daten;

title2 "including MPS subgroups";
class MPSGroup Group Eye CornCloud;
tables Group*(Eye All="Both")*(MPSGroup all="Sum within diagnosis group"), (CornCloud all="Total");
run;

title;
footnote;
options orientation=portrait;
ods rtf close;

dm log "file 'WP_Demography_and_table1.log'";
