# Supplementary material for: Influence of Corneal Opacity on Intraocular Pressure Assessment in Patients with Lysosomal Storage Diseases
Source: PLoS One. 2017 Jan 12;12(1):e0168698. doi: 10.1371/journal.pone.0168698 (PMC5230782; doi:10.1371/journal.pone.0168698)
Supplement: S4 Fig — (ZIP) [file pone.0168698.s004.zip › WP_Figure8.sas]

ods html close; ods html;
dm log "clear text"; /* clear log window  */
dm output "clear text"; /* clear output window  */


/* Figure 8 (Bland-Altman Plots)
   "Influence of corneal opacity on intraocular pressure assessment in patients 
    with lysosomal storage diseases"
   by
   Joanna Wasielica-Poslednik, Giuseppe Politino, Irene Schmidtmann, Katrin Lorenz, 
   Katharina Bell, Norbert Pfeiffer, Susanne Pitz


   Author: Irene Schmidtmann, IMBEI
   Status: 13.11.2016 23:31
*/   


/* Producing high resolution graphs to compare measurements between healthy, MPS IV and MPS VI subjects */

/* macro for generating high resolution plots
   var = Measurement to be compared between healthy, MPS IV and MPS VI subjects 
   fignr = Figure number to be used.
*/
%macro plotvbox(var, fignr);
  title;
  ods html close;
  ods listing image_dpi=300 GPATH="&o";
  ods graphics on / imagename="Fig&fignr._&var" OUTPUTFMT=TIFF height=14cm width=13cm noborder reset=index;

  proc sgplot data=d.WP_Daten;
  styleattrs datacolors=(CX6F7EB3 CXD05B5B black) datacontrastcolors=(CX445694 CXA23A2E black);
  where MPSGroup in (0, 4, 6);
  vbox &var / category=MPSGroup group=Eye lineattrs=(pattern=solid) medianattrs=(pattern=solid) whiskerattrs=(pattern=solid);
  run;
  ods listing close;
  ods html;
%mend;
%plotvbox(GAT, 8a);
%plotvbox(IOPcc, 8b);
%plotvbox(IOPg, 8c);
%plotvbox(CRF, 8d);
%plotvbox(CCT, 8e);
%plotvbox(CH, 8f);


dm log "file 'WP_Figure8.log'";
