# Supplementary material for: Influence of Corneal Opacity on Intraocular Pressure Assessment in Patients with Lysosomal Storage Diseases
Source: PLoS One. 2017 Jan 12;12(1):e0168698. doi: 10.1371/journal.pone.0168698 (PMC5230782; doi:10.1371/journal.pone.0168698)
Supplement: S4 Fig — (ZIP) [file pone.0168698.s004.zip › WP_Figures5_7.sas]

ods html close; ods html;
dm log "clear text"; /* clear log window  */
dm output "clear text"; /* clear output window  */


/* Figures 5 - 7 (Bland-Altman Plots)
   "Influence of corneal opacity on intraocular pressure assessment in patients 
    with lysosomal storage diseases"
   by
   Joanna Wasielica-Poslednik, Giuseppe Politino, Irene Schmidtmann, Katrin Lorenz, 
   Katharina Bell, Norbert Pfeiffer, Susanne Pitz


   Author: Irene Schmidtmann, IMBEI
   Status: 13.11.2016 21:31
*/   


/* write output to file */
options mprint nomlogic;
ods rtf file="&o\WP_Figures5_7.rtf"
        style=statistical fontscale=85
        nogfootnote nogtitle
        startpage=no
        bodytitle
        bodytitle_aux
        ;
/* Macro to compute bias and limits of agreement by diagnostic group
   taking into account random subject effects 
   
   Macro variables:
   var = suffix of variable name relating to the methods compared, must be contained in d.wp_daten
   label = label for comparison
*/
%macro blandaltman(var, label);
  title "Comparison: &label";
  proc sort data=d.wp_daten;
  by Group;
  proc mixed data=d.wp_daten covtest;
  by Group;
  ods rtf exclude all;
  ods output CovParms=&var._CovParms LSMeans=&var._LSMeans;
  class Group Eye;
  model D_&var=Group; /* use Group as a dummy variable in order to get an estimate for the mean */
  random Eye;
  lsmeans Group / cl;
  run;
  ods rtf exclude none;

  proc sql;
  create table LOA_&var as
  select "&label" as Comparison,
         l.Group,
         l.Estimate as Bias "Bias", 
         l.lower "95% CI for bias, lower limit", 
         l.upper "95% CI for bias, upper limit",
         v1.Estimate + v2.Estimate as var "var(Bias)",
         l.Estimate - 1.96*sqrt(calculated var) as lla "Lower Limit of agreement",
         l.Estimate + 1.96*sqrt(calculated var) as ula "Upper Limit of agreement"
    from &var._LSmeans as l,
         &var._CovParms as v1,
         &var._CovParms as v2
    where l.group=v1.group and
          l.group=v2.group and
          v1.CovParm="Eye" and
          v2.CovParm="Residual"
          ;
  quit;
  proc print data=LOA_&var noobs label;
  var Comparison Group Bias lower upper lla ula;
  format Bias lower upper lla ula 7.2;
  run;

  data plot_&var;
  merge d.wp_daten(keep=Group Eye D_&var M_&var) LOA_&var(keep=Group Bias lla ula);
  by Group;
  run;

  ods graphics on / width=18cm height=8cm;
  proc sgpanel data=plot_&var;
  panelby group / rows=1 columns=3 sort=ascending novarname;
  styleattrs datacolors=(CX6F7EB3 CXD05B5B black) datacontrastcolors=(CX445694 CXA23A2E black);
  scatter x=M_&var y=D_&var / group=Eye name="Scatter";
  refline 0 / axis=y lineattrs=(color=lightgrey);
  refline Bias / axis=y lineattrs=(color=black pattern=1) 
                     name="Bias" legendlabel="Bias";
  refline lla / axis=y lineattrs=(color=black pattern=2) 
                name="Limits of agreement" legendlabel="Limits of agreement";
  refline ula / axis=y  lineattrs=(color=black pattern=2);
  rowaxis values=(-30 to 30 by 10) min=-35 max=35 VALUESHINT ;
  keylegend "Scatter" "Bias" "Limits of agreement";
  run;
%mend;

%blandaltman(IOPcc_GAT, IOPcc - GAT);
ods rtf startpage=now; %blandaltman(IOPg_GAT, IOPg - GAT);
ods rtf startpage=now;%blandaltman(Palp_GAT, Palp - GAT);
ods rtf startpage=now;
title "Summary of Bland Altman analyses";
data loa;
set loa_iopcc_gat loa_iopg_gat loa_palp_gat;
run;
proc print data=loa noobs label;
var Comparison Group Bias lower upper lla ula;
format Bias lower upper lla ula 7.2;
run;

title;
footnote;
options orientation=portrait;
ods rtf close;


/* macro for generating high resolution plots
   
   macro variables: 
   var   = suffix of variable name relating to the methods compared, must be contained in d.wp_daten
   fignr = Figure number to be used.
*/
%macro plot_ba(var, fignr);
  title;
  ods html close;
  ods listing image_dpi=300 GPATH="&o";
  ods graphics on / imagename="Fig&fignr._&var" OUTPUTFMT=TIFF width=18cm height=8cm noborder reset=index;
  proc sgpanel data=plot_&var;
  panelby group / rows=1 columns=3 sort=ascending novarname;
  styleattrs datacolors=(CX6F7EB3 CXD05B5B black) datacontrastcolors=(CX445694 CXA23A2E black);
  scatter x=M_&var y=D_&var / group=Eye name="Scatter";
  refline 0 / axis=y lineattrs=(color=lightgrey);
  refline Bias / axis=y lineattrs=(color=black pattern=1) 
                     name="Bias" legendlabel="Bias";
  refline lla / axis=y lineattrs=(color=black pattern=2) 
                name="Limits of agreement" legendlabel="Limits of agreement";
  refline ula / axis=y  lineattrs=(color=black pattern=2);
  rowaxis values=(-30 to 30 by 10) min=-35 max=35 VALUESHINT ;
  keylegend "Scatter" "Bias" "Limits of agreement";
  run;
  ods listing close;
  ods html;
%mend;
%plot_ba(IOPcc_GAT, 5);
%plot_ba(IOPg_GAT, 6);
%plot_ba(Palp_GAT, 7);


dm log "file 'WP_Figures5_7.log'";
