# Supplementary material for: Influence of Corneal Opacity on Intraocular Pressure Assessment in Patients with Lysosomal Storage Diseases
Source: PLoS One. 2017 Jan 12;12(1):e0168698. doi: 10.1371/journal.pone.0168698 (PMC5230782; doi:10.1371/journal.pone.0168698)
Supplement: S4 Fig — (ZIP) [file pone.0168698.s004.zip › WP_run.sas]

%include "WP_Data_Processing.sas"
%include "WP_CompareGroups.sas"
%include "WP_Demography and Table 1.sas"
%include "WP_Table2.sas"
%include "WP_Table3.sas"
%include "WP_Table4_Figure4.sas"
%include "WP_Table5.sas"
%include "WP_Table6_and_MPS_subgroups.sas"
%include "WP_Figures5_7.sas"
%include "WP_Figure8.sas"
