# Supplementary material for: Influence of Corneal Opacity on Intraocular Pressure Assessment in Patients with Lysosomal Storage Diseases
Source: PLoS One. 2017 Jan 12;12(1):e0168698. doi: 10.1371/journal.pone.0168698 (PMC5230782; doi:10.1371/journal.pone.0168698)
Supplement: S4 Fig — (ZIP) [file pone.0168698.s004.zip › WP_Table2.sas]

ods html close; ods html;
dm output "clear text"; /* clear output window  */
dm log "clear text"; /* clear log window  */

/* Table 2 for paper
   "Influence of corneal opacity on intraocular pressure assessment in patients 
    with lysosomal storage diseases"
   by
   Joanna Wasielica-Poslednik, Giuseppe Politino, Irene Schmidtmann, Katrin Lorenz, 
   Katharina Bell, Norbert Pfeiffer, Susanne Pitz


   Author: Irene Schmidtmann, IMBEI
   Status: 13.11.2016 16:48
*/   

/* Include comparison macro */
%include "WP_CompareGroups.sas";

options mprint nomlogic;
/* write output to file */
ods rtf file="&o\WP_Table2.rtf"
        style=statistical fontscale=85
        nogfootnote nogtitle
        startpage=no
        bodytitle bodytitle_aux
        ;

ods startpage=now;
ods graphics / width=16cm height=16cm;
options mprint mlogic;

/* Compare groups using macro that fits linear mixed model with diagnostic group as covariate */
/* Best corrected visual acuity and spherical equivalent */
title "Computations for table 2";
%comparegroups(BCVA);
ods startpage=now;
%comparegroups(SE);

ods rtf text="End of computations";

/* combine output for printing */
data print_estimates;
set BCVA_LSMeans SE_LSMeans;
CI = "[" || trim(left(put(Lower, 7.2))) || ", " || trim(left(put(Upper, 7.2))) || "]";
format Estimate 7.2;
run;

data print_tests;
set BCVA_Tests3 SE_Tests3;
run;

ods startpage=now;
/* Use proc sql for custom output */
title "Table 2";
title2 "Mean (estimated from linear mixed effects model) and corresponding 95% confidence interval";
proc sql;
select h.AnalysisVariable "Analysis Variable",
       h.Estimate "Mean Healthy",
       h.CI "95% confidence interval, healthy",
       f.Estimate "Mean Fabry",
       f.CI "95% confidence interval, Fabry",
       m.Estimate "Mean MPS",
       m.CI "95% confidence interval, MPS",
       t.ProbF "p-value"
from print_estimates as h,
     print_estimates as f,
     print_estimates as m, 
     print_tests as t
     where h.Group=0 and f.group=2 and m.group=1 and
           h.AnalysisVariable=f.AnalysisVariable and
           h.AnalysisVariable=m.AnalysisVariable and
           h.AnalysisVariable=t.AnalysisVariable
           ;
quit;

title "Table 2: BCVA and SEQ";
title2 "Mean and standard deviation, 95% confidence intervals and Percentiles (by eye)";
footnote "Details, possibly use as supplementary material";
proc tabulate data=d.WP_Daten;
class Group Eye;
var BCVA SE;
tables (BCVA SE)* Group*Eye,(mean std lclm="95% CI, lower limit" uclm="95% CI, upper limit" min q1 median q3 max)*f=5.2;
run;
footnote;

title;
footnote;
options orientation=portrait;
ods rtf close;

dm log "WP_Table2.log'";
