# Supplementary material for: Influence of Corneal Opacity on Intraocular Pressure Assessment in Patients with Lysosomal Storage Diseases
Source: PLoS One. 2017 Jan 12;12(1):e0168698. doi: 10.1371/journal.pone.0168698 (PMC5230782; doi:10.1371/journal.pone.0168698)
Supplement: S4 Fig — (ZIP) [file pone.0168698.s004.zip › WP_Table3.sas]

ods html close; ods html;
dm log "clear text"; /* clear log window  */
dm output "clear text"; /* clear output window  */


/* Table 3
   "Influence of corneal opacity on intraocular pressure assessment in patients 
    with lysosomal storage diseases"
   by
   Joanna Wasielica-Poslednik, Giuseppe Politino, Irene Schmidtmann, Katrin Lorenz, 
   Katharina Bell, Norbert Pfeiffer, Susanne Pitz


   Author: Irene Schmidtmann, IMBEI
   Status: 13.11.2016 17:47
*/   

%include "WP_CompareGroups.sas";
options mprint nomlogic;

/* write output to file */
ods rtf file="&o\WP_Table3.rtf"
        style=statistical fontscale=85
        nogfootnote nogtitle
        startpage=no
        bodytitle
        bodytitle_aux
        ;

/* Compare groups using macro that fits linear mixed model with diagnostic group as covariate */
/* IOP measurements, CCT, CH, CRF, Density */
title "Computations for table 3";
%comparegroups(GAT);
ods startpage=now; %comparegroups(IOPcc);
ods startpage=now; %comparegroups(IOPg);
ods startpage=now; %comparegroups(Palp); /* Is computed here but not used in tables due to lack of fit */
ods startpage=now; %comparegroups(CCT);
ods startpage=now; %comparegroups(CH);
ods startpage=now; %comparegroups(CRF);
ods startpage=now; %comparegroups(Dens);

ods rtf text="End of computations";

/* combine output for printing */
data print_estimates;
set IOPcc_LSMeans IOPg_LSMeans GAT_LSMeans CCT_LSMeans CH_LSMeans CRF_LSMeans Dens_LSMeans;
CI = "[" || trim(left(put(Lower, 7.2))) || ", " || trim(left(put(Upper, 7.2))) || "]";
format Estimate 7.2;
run;

data print_tests;
set IOPcc_Tests3 IOPg_Tests3 GAT_Tests3 CCT_Tests3 CH_Tests3 CRF_Tests3 Dens_Tests3;
run;

ods rtf startpage=now;
/* Use proc sql for custom output */
title "Table 3";
title2 "Mean (estimated from linear mixed effects model) and corresponding 95% confidence interval";
proc sql;
select h.AnalysisVariable "Analysis Variable",
       h.Estimate "Mean Healthy",
       h.CI "95% confidence interval, healthy",
       f.Estimate "Mean Fabry",
       f.CI "95% confidence interval, Fabry",
       m.Estimate "Mean MPS",
       m.CI "95% confidence interval, MPS",
       t.ProbF "p-value"
from print_estimates as h,
     print_estimates as f,
     print_estimates as m, 
     print_tests as t
     where h.Group=0 and f.group=2 and m.group=1 and
           h.AnalysisVariable=f.AnalysisVariable and
           h.AnalysisVariable=m.AnalysisVariable and
           h.AnalysisVariable=t.AnalysisVariable
           ;
quit;

ods startpage=now;
title "Table 3: IOP measurements, CCT, CH, CRF, Density";
title2 "Mean and standard deviation, 95% confidence intervals and Percentiles (by eye)";
footnote "Details, possibly use as supplementary material";
proc tabulate data=d.WP_Daten;
class Group Eye;
var GAT IOPcc IOPg Palp CCT CH CRF Dens;
tables (GAT IOPcc IOPg Palp CCT CH CRF Dens)*Group*Eye,
       (mean std lclm="95% CI, lower limit" uclm="95% CI, upper limit" min q1 median q3 max)*f=5.2;
run;

/* Compare palpatory assessed IOP between groups (by eye) */
ods graphics off;
proc sort data=d.WP_Daten;
by Eye;
proc npar1way data=d.WP_Daten wilcoxon;
by Eye;
class Group;
var Palp;
run;

title;
footnote;
options orientation=portrait;
ods rtf close;

dm log "file 'WP_Table3.log'";
