# Supplementary material for: Influence of Corneal Opacity on Intraocular Pressure Assessment in Patients with Lysosomal Storage Diseases
Source: PLoS One. 2017 Jan 12;12(1):e0168698. doi: 10.1371/journal.pone.0168698 (PMC5230782; doi:10.1371/journal.pone.0168698)
Supplement: S4 Fig — (ZIP) [file pone.0168698.s004.zip › WP_Table4_Figure4.sas]

ods html close; ods html;
dm output "clear text"; /* clear output window  */
dm log "clear text"; /* clear log window  */

/* Figure 4
   "Influence of corneal opacity on intraocular pressure assessment in patients 
    with lysosomal storage diseases"
   by
   Joanna Wasielica-Poslednik, Giuseppe Politino, Irene Schmidtmann, Katrin Lorenz, 
   Katharina Bell, Norbert Pfeiffer, Susanne Pitz


   Author: Irene Schmidtmann, IMBEI
   Status: 13.11.2016 18:39
*/   

%include "WP_CompareGroups.sas";
options mprint nomlogic;

/* write output to file */
ods rtf file="&o\WP_Table4_Figure4.rtf"
        style=statistical fontscale=85
        nogfootnote nogtitle
        startpage=no
        bodytitle
        bodytitle_aux
        ;

/* Compare groups using macro that fits linear mixed model with diagnostic group as covariate */
/* IOP measurements, CCT, CH, CRF, Density */
title "Computations for figure 4 a";
%comparegroups2(GAT, GAT, CornCloud, Corneal Clouding);
title "Computations for figure 4 b";
ods startpage=now; %comparegroups2(IOPcc, IOPcc, CornCloud, Corneal Clouding);
title "Computations for figure 4 c";
ods startpage=now; %comparegroups2(IOPg, IOPg, CornCloud, Corneal Clouding);
title "Computations for figure 4 d";
ods startpage=now; %comparegroups2(CH, Corneal hysteresis, CornCloud, Corneal Clouding);
title "Computations for figure 4 e";
ods startpage=now; %comparegroups2(CRF, Corneal resistance factor, CornCloud, Corneal Clouding);
title "Computations for figure 4 f";
ods startpage=now; %comparegroups2(CCT, Central corneal thickness, CornCloud, Corneal Clouding);
title "Computations for figure 4 g";
ods startpage=now; %comparegroups2(Dens, Corneal density, CornCloud, Corneal Clouding);
title "Computations for figure 4 x";
/* Is computed here but not used in tables due to lack of fit */
ods startpage=now; %comparegroups2(Palp, Palp, CornCloud, Corneal Clouding);


data print_tests;
set IOPcc_Tests3_2 IOPg_Tests3_2 GAT_Tests3_2 CCT_Tests3_2 CH_Tests3_2 CRF_Tests3_2 Dens_Tests3_2;
if effect="CornCloud(Group)" then NewEffect="Additional effect of Corneal Clouding";
if effect="Group" then NewEffect="Group Effect";
run;

title "Table 4: summary of tests for association of measurements with group and Corneal Clouding";
proc print data=print_tests noobs label;
var AnalysisVariable NewEffect ProbF;
label AnalysisVariable = "Analysis Variable"
      NewEffect        = "Effect"
      ProbF            = "p-value"
      ;
run;

title;
footnote;
options orientation=portrait;
ods rtf close;

/* Plot high resolution figures (TIFF) */
/* Macros for Plotting 
   plot1 plots confidence estimated means and confidence intervals by diagnostic group and a second categorical variable
   plot2 plots box plots by diagnostic group, Eye and a second categorical variable

   Macro variables:
   var       = Variable to be analysed, must be contained in dataset d.WP_Daten
   label     = Label for analysis variable 
   expvar    = Explanatory variable, must be contained in dataset d.WP_Daten
   explabel  = Label for Explanatory variable
   fignr     = Figure number to be used.
*/


%macro plot1(var, label, expvar, explabel, fignr);
  title;
  ods html close;
  ods listing image_dpi=300 GPATH="&o";
  ods graphics on / imagename="Fig&fignr._&var" OUTPUTFMT=TIFF height=10cm width=13.2cm noborder reset=index;

  proc sgplot data=&var._LSMeans_2;
  styleattrs datacolors=(CX6F7EB3 CXD05B5B black) datacontrastcolors=(CX445694 CXA23A2E black);
  scatter x=Estimate y=&expvar / 
          xerrorlower=lower xerrorupper=upper group=group groupdisplay=cluster grouporder=ascending
          errorbarattrs=(thickness=2) markerattrs=(symbol=DiamondFilled size=8);
  yaxis type=discrete labelattrs=(size=12) valueattrs=(size=12);
  xaxis labelattrs=(size=12) valueattrs=(size=12);
  label Estimate="&label"
        &expvar ="&explabel";
  keylegend / titleattrs=(size=12) valueattrs=(size=12);
  run;
  ods listing close;
  ods html;
%mend;

%macro plot2(var, label, expvar, explabel, fignr);
  title;
  ods html close;
  ods listing image_dpi=300 GPATH="&o";
  ods graphics on / imagename="Fig&fignr._&var" OUTPUTFMT=TIFF width=18cm height=8cm noborder reset=index;

  ods graphics on / width=18cm height=8cm;
  proc sgpanel data=d.wp_daten;
  styleattrs datacolors=(CX6F7EB3 CXD05B5B black) datacontrastcolors=(CX445694 CXA23A2E black);
  panelby group / rows=1 columns=3 sort=ascending novarname;
  vbox &var / category=&expvar group=Eye;
  label &var="&label"
        &expvar="&explabel"
        ;
  run;
  ods listing close;
  ods html;
%mend;

/* plot estimated means and confidence intervals by diagnostic group and corneal clouding */
%plot1(GAT, GAT, CornCloud, Corneal Clouding, fignr=4a);
%plot1(IOPcc, IOPcc, CornCloud, Corneal Clouding, fignr=4b);
%plot1(IOPg, IOPg, CornCloud, Corneal Clouding, fignr=4c);
%plot1(CH, Corneal hysteresis, CornCloud, Corneal Clouding, fignr=4d);
%plot1(CRF, Corneal resistance factor, CornCloud, Corneal Clouding, fignr=4e);
%plot1(CCT, Central corneal thickness, CornCloud, Corneal Clouding, fignr=4f);
%plot1(Dens, Corneal density, CornCloud, Corneal Clouding, fignr=4g);
%plot1(Palp, Palp, CornCloud, Corneal Clouding, fignr=4x);

/* produce boxplots for measurements by diagnostic group, Eye and corneal clouding */
%plot2(GAT, GAT, CornCloud, Corneal Clouding, fignr=S_1a);
%plot2(IOPcc, IOPcc, CornCloud, Corneal Clouding, fignr=S_1b);
%plot2(IOPg, IOPg, CornCloud, Corneal Clouding, fignr=S_1c);
%plot2(CH, Corneal hysteresis, CornCloud, Corneal Clouding, fignr=S_1d);
%plot2(CRF, Corneal resistance factor, CornCloud, Corneal Clouding, fignr=S_1e);
%plot2(CCT, Central corneal thickness, CornCloud, Corneal Clouding, fignr=S_1f);
%plot2(Dens, Corneal density, CornCloud, Corneal Clouding, fignr=S_1g);
%plot2(Palp, Palp, CornCloud, Corneal Clouding, fignr=S_1x);

ods graphics off;

dm log "file 'WP_Table4_Figure4.log'";
