# Supplementary material for: Influence of Corneal Opacity on Intraocular Pressure Assessment in Patients with Lysosomal Storage Diseases
Source: PLoS One. 2017 Jan 12;12(1):e0168698. doi: 10.1371/journal.pone.0168698 (PMC5230782; doi:10.1371/journal.pone.0168698)
Supplement: S4 Fig — (ZIP) [file pone.0168698.s004.zip › WP_Table5.sas]

ods html close; ods html;
dm output "clear text"; /* clear output window  */
dm log "clear text"; /* clear log window  */

/* Table 5 
   "Influence of corneal opacity on intraocular pressure assessment in patients 
    with lysosomal storage diseases"
   by
   Joanna Wasielica-Poslednik, Giuseppe Politino, Irene Schmidtmann, Katrin Lorenz, 
   Katharina Bell, Norbert Pfeiffer, Susanne Pitz


   Author: Irene Schmidtmann, IMBEI
   Status: 13.11.2016 19:07
*/   

options mprint nomlogic;
ods rtf file="&o\WP_Table5.rtf"
        style=statistical fontscale=85
        nogfootnote nogtitle
        startpage=no
        bodytitle
        bodytitle_aux
        ;

/* Delete temporary files that have been generated so far */
proc datasets lib=work kill nolist memtype=data;
quit;

options pagesize=80 linesize=110;

/* Compute Spearman correlation of IOP measures with corneal parameters */
proc corr data=d.WP_daten nosimple spearman;
ods rtf exclude all;
by Group;
ods output SpearmanCorr=SpearmanCorr1;
var CH CRF CCT Dens CornCloud;
with GAT IOPcc IOPg;
run;
/* Compute Spearman correlation of corneal parameters with corneal clouding*/
proc corr data=d.WP_daten nosimple spearman;
ods rtf exclude all;
by Group;
ods output SpearmanCorr=SpearmanCorr2;
var CornCloud;
with CH CRF CCT Dens ;
run;

ods rtf exclude none;

/* prepare for printing table 5 */
proc sort data=SpearmanCorr1;
by Variable Group;
proc transpose data=SpearmanCorr1 out=SpearmanCorr1T;
by Variable;
var CH CRF CCT Dens CornCloud;
id Group;
run;
data SpearmanCorr1T;
set SpearmanCorr1T;
Correlation=trim(left(Variable)) || " / " ||  _NAME_;
run;

proc sort data=SpearmanCorr2;
by Variable Group;
proc transpose data=SpearmanCorr2 out=SpearmanCorr2T;
by Variable;
var CornCloud;
id Group;
run;

data SpearmanCorrT;
set SpearmanCorr1T SpearmanCorr2T;
Correlation=trim(left(Variable)) || " / " ||  _NAME_;
run;

/* Write output to file */
title "Table 5";
proc print data=SpearmanCorrT noobs;
var Correlation Healthy Fabry MPS;
format Healthy Fabry MPS 4.1;
run;


title;
footnote;
ods rtf close;

dm log "file 'WP_Table5.log'";
