# Supplementary material for: Influence of Corneal Opacity on Intraocular Pressure Assessment in Patients with Lysosomal Storage Diseases
Source: PLoS One. 2017 Jan 12;12(1):e0168698. doi: 10.1371/journal.pone.0168698 (PMC5230782; doi:10.1371/journal.pone.0168698)
Supplement: S4 Fig — (ZIP) [file pone.0168698.s004.zip › WP_Table6_and_MPS_subgroups.sas]

ods html close; ods html;
dm output "clear text"; /* clear output window  */
dm log "clear text"; /* clear log window  */

/* Table 6 
   "Influence of corneal opacity on intraocular pressure assessment in patients 
    with lysosomal storage diseases"
   by
   Joanna Wasielica-Poslednik, Giuseppe Politino, Irene Schmidtmann, Katrin Lorenz, 
   Katharina Bell, Norbert Pfeiffer, Susanne Pitz


   Author: Irene Schmidtmann, IMBEI
   Status: 13.11.2016 23:16
*/   

options mprint nomlogic;

ods rtf file="&o\WP_Table6_and_MPS_subgroups.rtf"
        style=statistical fontscale=85
        nogfootnote nogtitle
        ;
title "Table 6: MPS subgroup analysis";
proc tabulate data=d.WP_Daten;
where MPSGroup in (1, 2, 4, 6);
class MPSGroup Eye;
var GAT IOPcc IOPg Palp CCT CH CRF Dens;
table (GAT IOPcc IOPg Palp CCT CH CRF Dens)*Eye, MPSGroup*(mean std)*f=5.1;
run;

title "Compare MPS subgroups IV and VI";
proc tabulate data=d.WP_Daten;
where MPSGroup in (4, 6);
class MPSGroup CornCloud;
table MPSGroup, CornCloud;
run;

ods graphics on / width=16cm height=16cm;
title "GAT difference between MPS subgroups";
proc mixed data=d.WP_Daten plots(only)=(residualpanel);
ods rtf select ModelInfo Tests3 LSMeans Diffs ResidualPanel;
ods html select ModelInfo Tests3 LSMeans Diffs ResidualPanel;
where MPSGroup in (0, 4, 6);
class MPSGroup ID;
model GAT=MPSGroup;
random ID;
lsmeans MPSGroup / diff;
run;

title "IOPcc difference between MPS subgroups";
proc mixed data=d.WP_Daten plots(only)=(residualpanel);
ods rtf select ModelInfo Tests3 LSMeans Diffs ResidualPanel;
ods html select ModelInfo Tests3 LSMeans Diffs ResidualPanel;
where MPSGroup in (0, 4, 6);
class MPSGroup ID;
model IOPcc=MPSGroup;
random ID;
lsmeans MPSGroup / diff;
run;

title "IOPg difference between MPS subgroups";
proc mixed data=d.WP_Daten plots(only)=(residualpanel);
ods rtf select ModelInfo Tests3 LSMeans Diffs ResidualPanel;
ods html select ModelInfo Tests3 LSMeans Diffs ResidualPanel;
where MPSGroup in (0, 4, 6);
class MPSGroup ID;
model IOPg=MPSGroup;
random ID;
lsmeans MPSGroup / diff;
run;

title "CRF difference between MPS subgroups";
proc mixed data=d.WP_Daten plots(only)=(residualpanel);
ods rtf select Tests3 LSMeans Diffs ResidualPanel;
where MPSGroup in (0, 4, 6);
class MPSGroup ID;
model CRF=MPSGroup;
random ID;
lsmeans MPSGroup / diff;
run;

title "CCT difference between MPS subgroups";
proc mixed data=d.WP_Daten plots(only)=(residualpanel);
ods rtf select ModelInfo Tests3 LSMeans Diffs ResidualPanel;
ods html select ModelInfo Tests3 LSMeans Diffs ResidualPanel;
where MPSGroup in (0, 4, 6);
class MPSGroup ID;
model CCT=MPSGroup;
random ID;
lsmeans MPSGroup / diff;
run;

title "CH difference between MPS subgroups";
proc mixed data=d.WP_Daten plots(only)=(residualpanel);
ods rtf select Tests3 LSMeans Diffs ResidualPanel;
where MPSGroup in (0, 4, 6);
class MPSGroup ID;
model CH=MPSGroup;
random ID;
lsmeans MPSGroup / diff;
run;

title "Correlation of Corneal Clouding with other Parameters in MPS IV and MPS VI";
proc sort data=d.WP_Daten;
by MPSGroup;
proc corr data=d.WP_Daten nosimple spearman;
ods rtf select none;
by MPSGroup;
where MPSGroup in (4, 6);
ods output SpearmanCorr=SpearmanCorr3;
var CornCloud;
with GAT IOPcc IOPg CH CRF CCT;
run;
ods rtf select all;

proc print data=SpearmanCorr3 noobs label;
var MPSGroup Variable CornCloud;
format CornCloud 5.1;
label CornCloud="Correlation with corneal clouding";
run;

title;
footnote;
ods rtf close;
dm log "file 'WP_Table6_and_MPS_subgroups.log'";
