# Supplementary material for: Influence of Corneal Opacity on Intraocular Pressure Assessment in Patients with Lysosomal Storage Diseases
Source: PLoS One. 2017 Jan 12;12(1):e0168698. doi: 10.1371/journal.pone.0168698 (PMC5230782; doi:10.1371/journal.pone.0168698)
Supplement: S4 Fig — (ZIP) [file pone.0168698.s004.zip › readme.txt]

Information about the data and programs uploaded with the paper 

"Influence of corneal opacity on intraocular pressure assessment in patients 
with lysosomal storage diseases"

by
Joanna Wasielica-Poslednik, Giuseppe Politino, Irene Schmidtmann, Katrin Lorenz, 
Katharina Bell, Norbert Pfeiffer, Susanne Pitz
   
Description of data and programs
================================
Data are in CSV format in file "RawData_WP_20161005.csv" with "," as delimiters.

Data description
----------------
ID        = Subject ID
Group     = Diagostic group
            0 = Healthy
            1 = MPS
            2 = Fabry
MPSGroup  = Diagnostic group (MPS subgroups having different values
            0 = Healthy
            1 = MPS I
            2 = MPS II
            4 = MPS IV
            6 = MPS VI
            9 = Morbus Fabry, no MPS
sex       = sex
            1 = male
            2 = female
age       = age
ERT       = Enzyme replacement therapy
            0 = no
            1 = yes
            2 = not necessary
Eye       = Eye
            1 = OD
            2 = OS
BCVA      = Best corrected visual acuity
se        = Spherical equivalent
Asti      = Astigmatism
CornCloud = Corneal clouding /* is the same as corneal opacity */
GAT       = IOP, measured by Goldman applanation tonometry
Palp      = IOP, palpatory
IOPcc     = IOPcc (ORA)
IOPg      = IOPg (ORA)
CH        = Corneal Hysteris
CRF       = Corneal resistance factor
WS        = Wave Score
CCT       = Central Corneal Thickness
Dens      = Corneal density

Structure
---------
A directory for the analysis should be defined. This directory should have
subdirectories

Data
Programs
Output

Programs (*.sas) should be copied to subdirectory Programs, log files will be
written to this directory 

Raw data (*.csv) should be copied to subdirectory Data, SAS datasets and format
catalog will be written to this directory

Output in RTF format will be written to subdirectory Output

WP_run.sas will call all SAS programs used in the analysis

These programs were developed and run under Windows 7. Changing path names to
UNIX conventions will be necessary in order to run the programs on a UNIX system.

Programs
--------
WP_Start.sas                  defines macro variables for paths and defines libraries
WP_Data_Processing.sas        reads data, defines new variables needed for Bland-Altman
                              analysis, defines formats (value labels), generates 
                              permanent data set d.WP_Daten and permanent format catalog
WP_Demography_and_table1.sas  computes frequencies and percentage and age distribution 
                              which are used in the description of the subjects and table 1
                          
