# Supplementary material for: Influence of Corneal Opacity on Intraocular Pressure Assessment in Patients with Lysosomal Storage Diseases
Source: PLoS One. 2017 Jan 12;12(1):e0168698. doi: 10.1371/journal.pone.0168698 (PMC5230782; doi:10.1371/journal.pone.0168698)
Supplement: S4 Fig — (ZIP) [file pone.0168698.s004.zip › RawData_WP_20161005.csv]

ID	MPSGroup	Group	sex	age	ERT	Eye	BCVA	SE	Asti	CornCloud	GAT	Palp	IOPcc	IOPg	CH	CRF	WS	CCT	Dens
1	0	0	1	29.1	2	1	1.25		-1.3	0	10.5		14.7	14.2	10.6	10.2	7.9	506.0	20.4
1	0	0	1	29.1	2	2	1.25		-1.5	0	9.0		14.9	13.5	9.8	9.3	6.4	504.5	19.5
2	6	1	2	36.3	0	1	1.00		-0.8	2	12.5		14.0	11.8	9.3	8.4	8.3	507.5	21.8
2	6	1	2	36.3	0	2	1.00		-0.9	2	12.5		13.2	11.1	9.5	8.3	5.6	515.0	36.0
3	9	2	2	72.3	1	1	0.63		-0.9	3	16.5		9.0	11.5	13.7	12.0	7.6	589.5	35.8
3	9	2	2	72.3	1	2	0.80		-0.2	3	14.0		11.8	12.1	11.6	10.4	8.5	571.0	24.3
4	9	2	1	58.4	1	2	1.25		-1.7	3	12.5		13.3	13.9	11.5	10.9	5.1	544.0	48.8
4	9	2	1	58.4	1	1	1.25		-1.2	3	13.0		15.6	14.1	9.7	9.4	8.7	547.5	41.5
5	9	2	2	61.3	1	2	1.00		-1.1	2	13.0		14.0	12.5	9.8	9.0	8.1	506.5	42.2
5	9	2	2	61.3	1	1	1.00		-0.7	2	12.5		16.1	14.3	9.3	9.1	7.2	510.5	28.0
6	9	2	1	27.8	1	2	1.00		-0.7	2	12.5		12.4	9.7	9.1	7.5	7.9	516.0	25.9
7	0	0	2	52.6	2	2	0.63		-2.6	0	12.0		15.4	14.3	10.0	9.7	8.6	501.0	38.0
7	0	0	2	52.6	2	1	1.00		-1.6	0	12.0		15.2	14.9	10.7	10.5	7.9	515.5	34.0
8	9	2	1	44.7	1	2	1.25	-1	-0.5	2	6.7		9.7	8.7	10.8	8.7	9.4	590.0	28.7
9	6	1	2	31.4	0	1	0.10	13		4	15.5		23.1	28.8	14.4	17.8	3.4	713.0	100.0
9	6	1	2	31.4	0	2	0.20	13		4	16.0		4.1	16.6	22.3	20.8	2.7	667.0	100.0
10	9	2	2	24.3	1	1	0.80		-0.5	2	8.5		12.2	13.1	12.0	11.0	8.6	549.0	36.6
10	9	2	2	24.3	1	2	0.90		-0.7	2	9.0		12.0	14.4	13.3	12.5	7.6	565.0	34.7
11	4	1	2	26.6	0	1	0.90			3	24.3		16.1	25.2	18.0	19.8	4.9	635.0	99.0
11	4	1	2	26.6	0	2	0.63			3	17.7		15.5	25.6	18.9	20.7	4.7	665.0	87.8
12	6	1	2	19.3	1	2	0.32	4		3			7.0	19.3	21.8	21.2	3.7	762.0	100.0
12	6	1	2	19.3	1	1	0.32	5		3			14.7	23.5	18.0	19.3	5.4	707.0	100.0
13	9	2	1	20.1	1	1	1.25		-0.7	2	11.3		10.4	13.3	13.9	12.7	8.4	568.0	31.8
13	9	2	1	20.1	1	2	1.25		-0.8	2	11.0		12.9	14.7	12.6	12.1	6.8	578.0	26.7
14	9	2	2	43.3	1	2	0.80		-1.4	3	9.0		12.8	12.4	10.9	9.9	7.9	553.5	19.0
14	9	2	2	43.3	1	1	1.00		-1.3	3	12.0		14.8	15.6	11.5	11.4	8.8	560.0	19.2
15	9	2	1	30.8	1	1	1.00	-0	-2.6	3	11.5		9.4	13.2	14.7	13.4	8.2	615.0	30.5
16	1	1	2	39.3	1	1	0.40	10	-3.1	3	14.5		6.6	15.3	18.9	17.6	4.6	566.0	95.9
16	1	1	2	39.3	1	2	0.50	10	-1.8	3	11.5		9.8	15.5	16.1	15.2	7.2	546.7	45.0
17	0	0	2	31.8	2	2	1.25		-1.4	0	9.7		10.1	7.9	9.7	7.6	7.2	531.0	22.1
17	0	0	2	31.8	2	1	1.00		-1.3	0	12.5		11.7	9.0	9.3	7.5	7.0	531.3	21.5
18	4	1	2	36.9	1	1	0.16			2	16.7	15	16.9	19.1	12.5	13.3	4.7	520.0	100.0
18	4	1	2	36.9	1	2	0.25			3	16.3	15	15.4	18.3	13.2	13.7	3.4	590.0	100.0
19	1	1	2	21.3	1	2		5		4	38.0	33	44.0	52.1	13.7	24.2	2.3
20	9	2	1	42.8	1	1	0.50	1	-0.8	2	9.3		13.7	14.8	11.9	11.5	8.5	567.3	34.8
20	9	2	1	42.8	1	2	1.00		-0.3	2	10.3		10.9	12.8	13.0	11.8	8.9	566.3	33.8
21	1	1	1	37.8	1	1		3		4	28.7		55.7	62.3	10.9	24.8	1.6	840.0	100.0
22	0	0	2	28.5	2	1	1.25	1	-1.1	0	16.5		11.0	15.2	14.8	14.1	7.1	589.5	28.4
22	0	0	2	28.5	2	2	1.25	0	-0.6	0	11.5		18.2	20.1	12.0	13.1	6.3	577.0	26.8
23	0	0	1	24.8	2	2	1.00	-1	-1.0	0	16.5		18.0	18.4	10.9	11.7	5.7	545.3	23.2
23	0	0	1	24.8	2	1	1.00	-1	-0.8	0	18.0		22.1	21.9	9.9	11.9	8.1	545.3	23.9
24	0	0	1	23.7	2	2	1.25	1	-1.0	0	14.5		17.5	18.1	11.1	11.8	6.8	588.5	21.9
24	0	0	1	23.7	2	1	1.25	0	-0.8	0	16.5		18.6	18.8	10.6	11.6	8.4	579.0	21.8
25	0	0	2	27.6	2	2	1.25	-2	-0.6	0	8.5		16.2	15.9	10.6	10.7	8.7	555.0	22.6
25	0	0	2	27.6	2	1	1.25	-2	-0.6	0	12.5		14.2	14.5	11.3	10.9	6.9	552.5	20.1
26	0	0	2	27.8	2	2	1.00	-5	-2.5	0	14.0	15	16.9	15.0	9.2	9.2	5.6	542.5	21.3
26	0	0	2	27.8	2	1	1.00	-5	-2.4	0	14.5	15	13.9	11.7	9.3	8.4	6.0	524.5	21.7
27	0	0	2	49.3	2	2	1.25	-1	-0.6	0	10.0		17.7	15.7	9.0	9.3	9.0	539.0	21.6
27	0	0	2	49.3	2	1	1.00	-1	-0.7	0	8.5		14.5	14.5	11.0	10.6	9.0	528.5	21.8
28	0	0	2	32.4	2	2	1.25	0	-0.2	0	11.5		17.8	19.5	11.9	12.8	7.5	514.5	23.9
28	0	0	2	32.4	2	1	1.25	0	-0.6	0	14.0		17.8	17.0	9.9	10.4	7.5	520.5	23.6
29	0	0	2	31.6	2	1	0.80	0	-0.9	0	18.5		17.8	22.5	14.3	15.8	5.5	574.5	23.4
29	0	0	2	31.6	2	2	0.80	-1	-0.4	0	16.0		15.5	25.7	19.0	20.8	3.0	549.0	23.6
30	0	0	1	31.1	2	1	1.00	-1	-1.8	0	21.0		19.1	19.8	11.0	12.2	6.3	531.0	17.4
30	0	0	1	31.1	2	2	1.00	-1	-1.3	0	22.0		14.0	19.2	15.2	15.6	4.0	518.5	14.7
31	0	0	1	47.8	2	2	1.25	-1	-1.4	0	18.5		16.4	14.4	10.6	10.8	7.2	545.0	31.0
31	0	0	1	47.8	2	1	1.00	-1	-0.9	0	13.0		11.6	12.6	12.2	11.1	7.2	523.0	33.7
32	0	0	1	34.0	2	2	1.25	1	-0.6	0	12.0		13.7	12.6	10.1	9.3	7.4	526.0	25.8
32	0	0	1	34.0	2	1	0.50	1	-1.1	0	9.0		10.5	9.3	10.5	8.7	8.8	556.0	26.4
33	0	0	1	27.8	2	2	1.25	1	-0.9	0	15.0		16.7	14.8	9.2	9.2	7.7	499.5	25.5
33	0	0	1	27.8	2	1	1.60	1	-1.3	0	15.0		13.4	12.2	10.2	9.3	8.4	506.7	26.7
34	0	0	2	22.8	2	1	1.25	-3	-1.1	0	14.0		11.2	11.7	11.8	10.5	8.4	576.0	26.8
34	0	0	2	22.8	2	2	1.25	-2	-1.0	0	11.5		10.6	12.2	12.8	11.5	7.7	585.5	22.4
35	9	2	1	27.9	1	1	1.25	-1	-1.0	2	19.7		22.9	26.7	12.9	15.9	7.7	598.5	35.2
35	9	2	1	27.9	1	2	1.60	-1	-1.1	3	19.5		23.7	26.6	12.1	15.2	7.2	618.5	36.1
36	0	0	2	58.2	2	2	1.00	-2	-0.6	0	15.5		18.9	17.3	9.1	9.9	9.1	550.0	23.7
37	6	1	2	15.5	1	1	1.00	3	-2.7	1	14.5	20	11.8	11.9	11.4	10.2	7.6	534.3	37.4
37	6	1	2	15.5	1	2	0.80	3	-2.2	1	15.5	20	12.7	15.5	13.4	13.0	3.4	540.0	38.6
38	6	1	2	17.8	1	1	0.80		-1.4	2	16.0	15	11.4	19.2	17.6	17.6	5.8	586.0	66.8
38	6	1	2	17.8	1	2	0.80		-1.4	2	15.5	15	11.2	17.8	16.6	16.4	3.7	576.0	79.2
39	9	2	2	64.5	0	2	1.25	1	-0.4	2	13.0		18.0	16.2	9.1	9.5	8.3	498.0	23.7
40	4	1	2	14.0	1	2	1.00	4	-2.4	2	13.0	13	13.1	16.8	14.1	13.9	4.7	506.0	69.5
41	4	1	1	15.2	0	2	0.50	3	-2.3	2	13.0	13	12.4	19.7	17.1	17.4	7.6	645.0	100.0
41	4	1	1	15.2	0	1	1.00	6	-2.0	3	13.0	13	8.3	13.9	16.2	14.9	8.1	630.0	100.0
44	6	1	2	30.3	1	1	0.80	4	-1.4	2	17.5	20	12.0	18.0	16.1	16.0	7.5	516.0	23.5
44	6	1	2	30.3	1	2	0.80	4	-1.5	2	17.0	20	10.6	16.1	15.9	15.2	6.1	524.5	21.2
45	6	1	1	32.3	1	1	1.00	5	-0.9	2	9.5	18	8.6	10.6	13.3	11.4	7.9	550.5	23.3
45	6	1	1	32.3	1	2	1.25	4	-0.7	2	8.5	18	8.1	11.7	14.6	12.9	4.5	561.0	20.3
46	4	1	2	19.9	1	1	0.80	1	-1.7	2	12.0		14.3	15.8	12.2	12.0	6.0	434.3	88.0
46	4	1	2	19.9	1	2	0.80	1	-1.2	2	13.0		17.2	17.0	10.5	11.0	4.8	435.0	72.2
48	4	1	1	42.6	0	1	1.00	1	-3.7	2	15.0	15	25.0	24.1	8.9	11.7	5.9	460.0	50.5
48	4	1	1	42.6	0	2	1.00	2	-4.4	2	15.5	15	20.7	22.3	11.4	13.3	6.6	463.0	42.8
49	4	1	1	46.8	0	1	1.00	0	-1.4	2	14.5	15	15.0	12.0	8.5	7.8	6.5	409.5	31.6
49	4	1	1	46.8	0	2	1.00	1	-1.8	2	13.0	15	11.5	8.4	8.9	7.0	6.5	397.5	37.3
50	9	2	2	53.8	1	2	0.63	-11	-2.7	3	19.0	17	20.8	24.4	13.0	15.3	7.0	562.0	19.1
50	9	2	2	53.8	1	1	0.63	-12	-2.9	3	21.0	17	32.2	26.2	12.3	15.3	8.3	573.5	21.4
51	6	1	1	39.3	1	1	1.60	2	-1.2	2	12.0	19	12.8	13.2	11.5	10.7	8.2	525.0	22.5
51	6	1	1	39.3	1	2	1.60	2	-0.7	2	12.5	19	13.3	13.2	11.1	10.3	7.8	535.7	25.7
52	6	1	1	36.8	1	1	1.00	4	-1.8	2	12.0	15	10.8	9.9	10.7	9.0	7.9	471.3	22.6
52	6	1	1	36.8	1	2	1.00	4	-1.1	2	12.5	15	13.4	11.3	9.5	8.4	7.9	475.3	22.4
53	2	1	1	17.8	1	1	0.80	2	-1.4	1	12.3	15	15.0	13.4	9.6	9.1	8.1	510.3	22.9
54	9	2	2	73.2	1	2	0.80	-3	-0.9	3	15.0		18.1	19.7	11.7	12.1	8.6	582.0	46.1
54	9	2	2	73.2	1	1	1.00	3	-3.2	3	12.0		18.2	18.0	10.3	11.1	9.3	615.5	39.7
55	9	2	2	31.5	1	2	1.00	-2	-1.2	2	16.5		16.9	17.9	11.5	20.7	6.1	581.5	41.9
56	9	2	2	44.7	1	1	1.00	-1	-0.7	3	11.5	12	12.9	13.2	11.4	10.6	6.3	553.7	18.8
56	9	2	2	44.7	1	2	1.00	-1	-0.7	3	12.5	12	15.9	16.0	10.9	10.9	8.4	538.7	18.5
57	9	2	1	17.9	1	1	1.00	0	-0.7	2	8.5	8	8.4	9.3	12.5	10.3	8.9	563.7	26.5
57	9	2	1	17.9	1	2	1.00	0	-0.1	2	8.0	8	8.4	8.4	11.8	9.5	7.0	567.7	25.8
58	9	2	1	35.2	1	1	1.00	-1	-0.5	2	10.5	13	11.1	14.9	14.4	13.6	8.6	584.7	31.5
58	9	2	1	35.2	1	2	1.00	-2	0.0	2	11.0	10	8.7	10.5	13.2	11.3	5.2	585.0	32.2
59	4	1	1	27.0	0	2	1.25	-2	-0.9	2	10.5	12	15.8	16.2	11.1	11.2	5.5	465.0	69.5
59	4	1	1	27.0	0	1	1.25	-2	-1.1	2	14.0	12	12.1	11.9	11.2	10.0	4.6	454.7	71.1
60	2	1	1	41.5	1	2	0.80	5	-1.9	2	9.5	20	14.6	14.8	11.1	10.8	7.4	541.7	21.1
60	2	1	1	41.5	1	1	0.63		-3.0	2	10.0	20	14.3	14.0	10.8	10.3	8.1	546.0	21.0
61	1	1	1	49.9	0	2	0.50	8	-0.5	2	18.0	20	21.3	20.7	9.5	11.2	8.9	558.3	27.5
61	1	1	1	49.9	0	1	0.50	7	-0.5	2	16.0	20	18.5	18.5	10.4	11.3	6.0	560.3	30.4
62	9	2	2	14.8	1	1	1.60	1	-0.8	3	14.0	15	14.1	19.0	14.9	15.3	7.9	588.5	35.1
62	9	2	2	14.8	1	2	1.25	1	-0.7	3	14.0	15	16.0	19.8	13.8	14.6	8.1	596.0	33.5
63	9	2	1	33.3	1	1	1.00	-1	-0.6	2	17.0	15	12.2	15.8	14.1	13.7	7.7	560.3	41.0
63	9	2	1	33.3	1	2	1.00	0	-0.5	2	17.0	15	14.7	17.7	13.3	13.6	8.7	568.3	43.2
64	0	0	2	32.0	2	2	1.60	-0	-1.0	0	11.0		10.7	15.1	15.0	14.2	3.2	557.5	37.7
64	0	0	2	32.0	2	1	1.25	-0	-0.9	0	15.5		14.0	16.8	13.2	13.2	8.6	565.0	34.9
65	9	2	2	45.2	1	1	1.00	3	-0.5	3	15.0	15	19.1	18.9	10.2	11.2	8.4	535.5	25.8
65	9	2	2	45.2	1	2	1.00	2	-0.7	3	14.0	15	21.0	20.8	9.9	11.6	8.8	527.0	22.9
66	9	2	2	25.6	1	1	1.00	-2	-1.4	2	15.0	15	15.9	17.2	11.8	12.1	7.8	555.3	25.5
66	9	2	2	25.6	1	2	1.00	-2	-1.1	2	13.5	15	19.1	18.3	9.7	10.7	7.0	543.0	25.8
67	0	0	2	29.8	2	1	1.00	0	-1.0	0	14.0	14	13.6	12.7	10.4	9.6	7.7	503.5	21.1
67	0	0	2	29.8	2	2	1.25	1	-0.8	0	14.5	14	13.2	11.3	9.6	8.5	5.6	494.0	21.4
68	0	0	2	27.9	2	1	1.00	-2	-1.1	0	15.0	17	11.4	14.5	13.8	13.0	7.6	574.7	19.9
68	0	0	2	27.9	2	2	1.00	-3	-0.7	0	17.0	17	21.0	22.2	11.1	13.0	7.0	569.0	19.1
69	9	2	2	60.2	1	1	1.00	-2	-0.6	2	12.0	21	15.0	16.0	11.7	11.7	7.3	513.0	36.2
70	0	0	2	33.1	2	2	1.00	-0	-0.5	0	11.5	12	13.2	14.3	12.1	11.5	7.8	527.0	23.4
70	0	0	2	33.1	2	1	1.00	-0	-0.6	0	11.5	12	13.8	14.7	11.8	11.3	7.6	520.7	24.4
71	0	0	1	30.2	2	1	1.25	1	-1.5	0	15.5	12	8.7	11.2	13.7	12.0	6.0	524.3	17.9
71	0	0	1	30.2	2	2	1.60	0	-3.3	0	14.5	12	10.3	11.9	12.8	11.4	2.5	549.0	13.4
72	0	0	1	30.2	2	1	1.60	1	-1.2	0	16.0	15	16.0	14.2	9.4	9.1	8.1	522.5	17.1
72	0	0	1	30.2	2	2	1.00	2	-0.6	0	18.0	15	19.7	19.4	10.1	11.4	4.0	529.0	17.4
73	1	1	2	15.6	1	2	1.00	4	-0.5	2	16.0	20	10.2	18.1	17.9	17.6	2.5	546.0	26.3
73	1	1	2	15.6	1	1	1.00	4	-0.9	2	14.0	20	14.6	20.0	15.3	15.9	6.8	543.3	28.9
74	0	0	2	27.9	2	1	1.25	1	-1.2	0	11.0	13	10.8	12.7	13.0	11.8	9.0	582.5	34.7
74	0	0	2	27.9	2	2	1.25	2	-0.9	0	10.5	15	12.9	16.1	13.8	13.4	9.3	590.0	34.7
75	9	2	2	47.9	1	2	1.25	2	-0.3	3	13.0	15	10.1	14.1	14.8	13.7	4.0	595.5	31.3
75	9	2	2	47.9	1	1	1.25	2	-1.2	3	11.0	17	17.4	19.2	12.0	12.9	4.7	594.0	31.0
76	9	2	2	37.7	1	1	1.25	3	-0.7	2	15.0	15	19.8	22.4	12.4	14.2	8.6	503.0	33.1
76	9	2	2	37.7	1	2	1.25	3	-0.1	2	15.5	15	14.8	16.5	12.3	12.3	5.2	507.5	33.5
77	0	0	1	30.7	2	1	1.25	-2	-1.2	0	13.0	12	11.5	13.1	12.6	11.5	8.8	534.5	36.8
77	0	0	1	30.7	2	2	1.25	-2	-0.8	0	10.0	12	7.5	10.9	14.6	12.6	3.1	526.0	37.5
78	4	1	1	30.5	1	2	0.63	0	-1.4	3	17.0	15	17.9	28.3	18.8	21.4	3.4	470.0	100.0
78	4	1	1	30.5	1	1	0.63	-0	-2.2	3	23.0	19	16.1	25.4	18.2	20.0	8.2	599.5	74.4
